# Supplementary material for: Anti-Human CD9 Fab Fragment Antibody Blocks the Extracellular Vesicle-Mediated Increase in Malignancy of Colon Cancer Cells
Source: Cells. 2022 Aug 10;11(16):2474. doi: 10.3390/cells11162474 (PMC9406449; doi:10.3390/cells11162474)
Supplement: Supplementary file 1 [file cells-11-02474-s001.zip]

Archive with 1 entries (1 files):
- cells-1832743-supplementary.pdf
